# Supplementary material for: A Toolbox for Herpesvirus miRNA Research: Construction of a Complete Set of KSHV miRNA Deletion Mutants
Source: Viruses. 2016 Feb 19;8(2):54. doi: 10.3390/v8020054 (PMC4776209; doi:10.3390/v8020054)
Supplement: Supplementary file 1 [file viruses-08-00054-s001.zip]

Archive with 5 entries (4 files):
- viruses-113147-supplementary (final)/
- viruses-113147-supplementary (final)/Supplementary Protocol 1.pdf
- viruses-113147-supplementary (final)/Supplementary Protocol 2.pdf
- viruses-113147-supplementary (final)/Supplementary Table 1.pdf
- viruses-113147-supplementary (final)/Supplementary Table 2.pdf
